# Supplementary material for: The Effect of the COVID-19 Pandemic on the Assessment of Sexual Life—Repeated Cross-Sectional Surveys among Polish Adults in 2017, 2020 and 2021
Source: Int J Environ Res Public Health. 2022 Mar 30;19(7):4110. doi: 10.3390/ijerph19074110 (PMC8998642; doi:10.3390/ijerph19074110)
Supplement: Supplementary file 1 [file ijerph-19-04110-s001.zip]

Archive with 1 entries (1 files):
- ijerph-1638719-supplementary.pdf
